# Supplementary material for: An Accessible Platform to Quantify Oxygen Diffusion in Cell‐Laden Hydrogels and Its Application to Alginate‐Immobilized Pancreatic Beta Cells
Source: Biotechnol Bioeng. 2025 Nov 11;123(2):348–62. doi: 10.1002/bit.70095 (PMC12779220; doi:10.1002/bit.70095)
Supplement: Supplementary file 2 — 20221017 Boundary condition check 2D fine. [file BIT-123-348-s002.mph › modelinfo.xml]

<?xml version="1.0" encoding="UTF-8"?>
<modelInfo comsolVersion="5.6.0.401" entityComments="" modelType="MODEL" nodeType="solved" isRunnable="false" pdfResources="" passwordProtection="off" startMode="edit" ignoreLicenseErrors="off" title="" description="" runtimeProtection="off" windowTitle="20221017 Boundary condition check 2D fine" expectedComputationTime="" lastComputationTime="5.603 s" mainPartSDim="None">
  <historyInfo createdIn="COMSOL Multiphysics 5.6 (Build: 401)" author="" createdDate="1666014663861" lastModifiedBy="" lastModifiedDate="1666025596709"/>
  <licenseInfo products="BATTERYDESIGN|CFD|CHEM|CORROSION|ELECTROCHEMISTRY|ELECTRODEPOSITION|FUELCELLANDELECTROLYZER|HEATTRANSFER|MICROFLUIDICS|PIPEFLOW|PLASMA|POLYMERFLOW|POROUSMEDIAFLOW|SUBSURFACEFLOW"/>
  <physicsInfo physics="Laminar_flow"/>
  <geometryInfo>
    <geom tag="geom1" dimension="2"/>
  </geometryInfo>
  <batchLicInfo batchLic=""/>
  <appArgumentInfo/>
</modelInfo>
