# Supplementary material for: An Accessible Platform to Quantify Oxygen Diffusion in Cell‐Laden Hydrogels and Its Application to Alginate‐Immobilized Pancreatic Beta Cells
Source: Biotechnol Bioeng. 2025 Nov 11;123(2):348–62. doi: 10.1002/bit.70095 (PMC12779220; doi:10.1002/bit.70095)
Supplement: Supplementary file 2 — 20221017 Boundary condition check 2D fine. [file BIT-123-348-s002.mph › fileids.xml]

<?xml version="1.0" encoding="UTF-8"?>
<FileIDs>
  <SavePoint tag="savepoint1" fileid="dbb6ddca5dc46e40"/>
  <BinaryResource file="mesh1.mphbin" fileid="b10fc23e6467e2d4"/>
  <BinaryResource file="geometry5.mphbin" fileid="2c6ade300aa36b2b"/>
  <BinaryResource file="geometry1.mphbin" fileid="1e00329b1aa87166"/>
  <BinaryResource file="geometry3.mphbin" fileid="4c0ca05c56e661a4"/>
  <BinaryResource file="geometry4.mphbin" fileid="262b0c026b95e4c5"/>
  <BinaryResource file="geometry2.mphbin" fileid="adc8541b9cc6f1a3"/>
  <BinaryResource file="xmesh1.mphbin" fileid="4855c5da856c3a6d"/>
  <BinaryResource file="geommanager1.mphbin" fileid="86dc9c1aa0e8711"/>
  <BinaryResource file="solution1.mphbin" fileid="c5bd156f3f16106c"/>
  <BinaryResource file="solutionstatic1.mphbin" fileid="e5096e03828877f2"/>
  <BinaryResource file="solutionblock1.mphbin" fileid="ba7ab76b66d64df5"/>
</FileIDs>
