# Supplementary material for: An Accessible Platform to Quantify Oxygen Diffusion in Cell‐Laden Hydrogels and Its Application to Alginate‐Immobilized Pancreatic Beta Cells
Source: Biotechnol Bioeng. 2025 Nov 11;123(2):348–62. doi: 10.1002/bit.70095 (PMC12779220; doi:10.1002/bit.70095)
Supplement: Supplementary file 2 — 20221017 Boundary condition check 2D fine. [file BIT-123-348-s002.mph › guimodel.xml]

<?xml version="1.0" encoding="UTF-8"?>
<GuiModel dimension="2" viewDimension="2" guiView="GEOM" currentGeomSequence="geom1" savePoint="savepoint1" currentMeshSequence="mesh1" currentTableFeature="tbl2" currentPlotGroupFeature="pg1" currentStudyFeature="std1" currentNode="/result/numerical/av1">
  <openWindows>
    <string>MAINWINDOW</string>
  </openWindows>
  <subModelsTag>
    <string>geom1</string>
    <string>geom1</string>
  </subModelsTag>
  <subModelsLastDrawOrSketch>
    <string>DRAW</string>
    <string>DRAW</string>
  </subModelsLastDrawOrSketch>
</GuiModel>
