# Supplementary material for: An Accessible Platform to Quantify Oxygen Diffusion in Cell‐Laden Hydrogels and Its Application to Alginate‐Immobilized Pancreatic Beta Cells
Source: Biotechnol Bioeng. 2025 Nov 11;123(2):348–62. doi: 10.1002/bit.70095 (PMC12779220; doi:10.1002/bit.70095)
Supplement: Supplementary file 3 — 20220912 2% manugel MIN6 slab model LD KC LG. [file BIT-123-348-s003.mph]

Archive with 19 entries (19 files):
- fileversion
- usedlicenses.txt
- savepoint1/model.zip
- dmodel.xml
- model.xml
- savepoint1/savepoint.xml
- mesh1.mphbin
- geometry1.mphbin
- geometry2.mphbin
- geometry3.mphbin
- xmesh1.mphbin
- geommanager1.mphbin
- solution1.mphbin
- solutionstatic1.mphbin
- solutionblock1.mphbin
- modelinfo.xml
- fileids.xml
- clusterignore.xml
- guimodel.xml
