# Supplementary material for: An Accessible Platform to Quantify Oxygen Diffusion in Cell‐Laden Hydrogels and Its Application to Alginate‐Immobilized Pancreatic Beta Cells
Source: Biotechnol Bioeng. 2025 Nov 11;123(2):348–62. doi: 10.1002/bit.70095 (PMC12779220; doi:10.1002/bit.70095)
Supplement: Supplementary file 3 — 20220912 2% manugel MIN6 slab model LD KC LG. [file BIT-123-348-s003.mph › modelinfo.xml]

<?xml version="1.0" encoding="UTF-8"?>
<modelInfo comsolVersion="5.6.0.401" entityComments="" modelType="MODEL" nodeType="solved" isRunnable="false" pdfResources="" passwordProtection="off" startMode="edit" ignoreLicenseErrors="off" title="" description="" runtimeProtection="off" windowTitle="20220912 2% pronatal MIN6 slab model islet OCR KC LG" expectedComputationTime="" lastComputationTime="0.657 s" mainPartSDim="None">
  <historyInfo createdIn="COMSOL Multiphysics 5.6 (Build: 401)" author="" createdDate="1663007844094" lastModifiedBy="" lastModifiedDate="1663007844099"/>
  <licenseInfo products=""/>
  <physicsInfo physics="Transport_of_Diluted_Species"/>
  <geometryInfo>
    <geom tag="geom1" dimension="1"/>
  </geometryInfo>
  <batchLicInfo batchLic=""/>
  <appArgumentInfo/>
</modelInfo>
