# Supplementary material for: An Accessible Platform to Quantify Oxygen Diffusion in Cell‐Laden Hydrogels and Its Application to Alginate‐Immobilized Pancreatic Beta Cells
Source: Biotechnol Bioeng. 2025 Nov 11;123(2):348–62. doi: 10.1002/bit.70095 (PMC12779220; doi:10.1002/bit.70095)
Supplement: Supplementary file 3 — 20220912 2% manugel MIN6 slab model LD KC LG. [file BIT-123-348-s003.mph › fileids.xml]

<?xml version="1.0" encoding="UTF-8"?>
<FileIDs>
  <SavePoint tag="savepoint1" fileid="7760f7164b38a6ca"/>
  <BinaryResource file="mesh1.mphbin" fileid="4cc3ba407a2094c3"/>
  <BinaryResource file="geometry1.mphbin" fileid="d1f241748c0f2dac"/>
  <BinaryResource file="geometry2.mphbin" fileid="5085f107ca62f43b"/>
  <BinaryResource file="geometry3.mphbin" fileid="1aff0a02e9852097"/>
  <BinaryResource file="xmesh1.mphbin" fileid="1aecaf326654bcbb"/>
  <BinaryResource file="geommanager1.mphbin" fileid="5ca64597cfec3da9"/>
  <BinaryResource file="solution1.mphbin" fileid="b4ace26a54c12ca7"/>
  <BinaryResource file="solutionstatic1.mphbin" fileid="f0d0882c7a4d5d06"/>
  <BinaryResource file="solutionblock1.mphbin" fileid="3faabac69e446049"/>
</FileIDs>
