# Supplementary material for: An Accessible Platform to Quantify Oxygen Diffusion in Cell‐Laden Hydrogels and Its Application to Alginate‐Immobilized Pancreatic Beta Cells
Source: Biotechnol Bioeng. 2025 Nov 11;123(2):348–62. doi: 10.1002/bit.70095 (PMC12779220; doi:10.1002/bit.70095)
Supplement: Supplementary file 3 — 20220912 2% manugel MIN6 slab model LD KC LG. [file BIT-123-348-s003.mph › guimodel.xml]

<?xml version="1.0" encoding="UTF-8"?>
<GuiModel dimension="1" viewDimension="1" guiView="POST" currentGeomSequence="geom1" currentMeshSequence="mesh1" currentTableFeature="evl2" currentPlotGroupFeature="pg1" currentStudyFeature="std1" currentNode="/result/feature/pg1">
  <openWindows>
    <string>MAINWINDOW</string>
  </openWindows>
  <subModelsTag>
    <string>geom1</string>
  </subModelsTag>
  <subModelsLastDrawOrSketch>
    <string>DRAW</string>
  </subModelsLastDrawOrSketch>
</GuiModel>
